# Supplementary material for: Chronic Binge Alcohol and Ovarian Hormone Loss Dysregulate Circulating Immune Cell SIV Co-Receptor Expression and Mitochondrial Homeostasis in SIV-Infected Rhesus Macaques
Source: Biomolecules. 2022 Jul 5;12(7):946. doi: 10.3390/biom12070946 (PMC9313096; doi:10.3390/biom12070946)
Supplement: Supplementary file 1 [file biomolecules-12-00946-s001.zip]

Archive with 4 entries (4 files):
- Supplemental Files/Supplemental_Figure_S1.pptx
- Supplemental Files/Supplemental_Figure_S2.pptx
- Supplemental Files/Supplemental_Figure_S3.pptx
- Supplemental Files/Supplemental_table_S1.pptx
